# Supplementary material for: Bioinformatics screening of colorectal-cancer causing molecular signatures through gene expression profiles to discover therapeutic targets and candidate agents
Source: BMC Med Genomics. 2023 Mar 29;16:64. doi: 10.1186/s12920-023-01488-w (PMC10053149; doi:10.1186/s12920-023-01488-w)
Supplement: Supplementary file 4 — Additional file 4. Correlation between key genes (KGs) and immune infiltration levels in colorectal cancers (CRC). [file 12920_2023_1488_MOESM4_ESM.xlsx]

## Sheet: Sheet1
	Supplimentary File-4:
	The COAD and READ databases, where proposed KGs were significantly associated with various tumor infiltrate immune cells.
cancer	infiltrates	rho	P-value	adj.P-value	Key Genes
COAD (n=458)	Neutrophil_MCPCOUNTER	0.184964	0.0020705	0.0183278	ADH1C
COAD (n=458)	Neutrophil_QUANTISEQ	0.170221	0.0046457	0.0326565	ADH1C
READ (n=166)	Neutrophil_MCPCOUNTER	0.265611	0.0113996	0.0698591	ADH1C
COAD (n=458)	T cell CD4+ memory resting_CIBERSORT	0.227941	0.000137251	0.00137251	ADH1C
COAD (n=458)	T cell CD4+ memory resting_CIBERSORT-ABS	0.22327	0.000189306	0.00175387	ADH1C
COAD (n=458)	T cell CD4+ Th1_XCELL	-0.260174	1.24e-05	0.000160523	ADH1C
COAD (n=458)	T cell CD4+ Th2_XCELL	-0.200439	0.000829505	0.00577127	ADH1C
COAD (n=458)	T cell CD4+_EPIC	0.28384	1.72e-06	3.28e-05	ADH1C
COAD (n=458)	T cell CD4+_TIMER	0.252655	2.24e-05	0.000271157	ADH1C
READ (n=166)	T cell CD4+ (non-regulatory)_QUANTISEQ	0.253475	0.0159274	0.0683207	ADH1C
READ (n=166)	T cell CD4+ memory resting_CIBERSORT	0.334404	0.00127581	0.00828619	ADH1C
READ (n=166)	T cell CD4+ memory resting_CIBERSORT-ABS	0.26053	0.0131366	0.0586954	ADH1C
COAD (n=458)	T cell CD8+ effector memory_XCELL	-0.200141	0.000844798	0.00965483	ADH1C
COAD (n=458)	T cell CD8+_EPIC	0.19247	0.00134012	0.012763	ADH1C
COAD (n=458)	B cell memory_CIBERSORT	0.128276	0.0334762	0.0975036	CA4
COAD (n=458)	B cell memory_CIBERSORT-ABS	0.132372	0.0281775	0.0849174	CA4
COAD (n=458)	B cell memory_XCELL	0.138945	0.0211758	0.0674385	CA4
COAD (n=458)	B cell naive_CIBERSORT	0.130392	0.0306419	0.0910155	CA4
COAD (n=458)	B cell naive_CIBERSORT-ABS	0.157658	0.00882009	0.0328699	CA4
COAD (n=458)	B cell plasma_CIBERSORT	0.178405	0.0029888	0.0129948	CA4
COAD (n=458)	B cell plasma_CIBERSORT-ABS	0.201111	0.000795959	0.00463665	CA4
COAD (n=458)	B cell_EPIC	0.219333	0.000246958	0.00182932	CA4
COAD (n=458)	B cell_MCPCOUNTER	0.216753	0.00029322	0.00206315	CA4
COAD (n=458)	Class-switched memory B cell_XCELL	0.136713	0.0233624	0.072255	CA4
READ (n=166)	B cell memory_XCELL	0.255123	0.0152336	0.0513712	CA4
READ (n=166)	B cell plasma_CIBERSORT	0.285911	0.00629989	0.0247055	CA4
READ (n=166)	B cell plasma_CIBERSORT-ABS	0.291437	0.00532083	0.0212833	CA4
READ (n=166)	B cell plasma_XCELL	0.406631	6.98e-05	0.00061581	CA4
READ (n=166)	B cell_EPIC	0.328144	0.00159159	0.00795797	CA4
READ (n=166)	B cell_MCPCOUNTER	0.316796	0.00234899	0.0107587	CA4
READ (n=166)	B cell_TIMER	0.279804	0.0075643	0.02842	CA4
READ (n=166)	B cell_XCELL	0.242576	0.0212431	0.0674385	CA4
READ (n=166)	Class-switched memory B cell_XCELL	0.26848	0.01051	0.0373263	CA4
COAD (n=458)	Myeloid dendritic cell activated_CIBERSORT	0.229428	0.00012372	0.00104767	CA4
COAD (n=458)	Myeloid dendritic cell activated_CIBERSORT-ABS	0.232834	9.73e-05	0.000899524	CA4
COAD (n=458)	Myeloid dendritic cell resting_CIBERSORT	0.12027	0.0463055	0.145115	CA4
READ (n=166)	Myeloid dendritic cell activated_CIBERSORT	0.237558	0.0241616	0.0868176	CA4
READ (n=166)	Myeloid dendritic cell activated_CIBERSORT-ABS	0.251021	0.0170118	0.0705283	CA4
COAD (n=458)	Macrophage M0_CIBERSORT	-0.183972	0.00219038	0.0115283	CA4
COAD (n=458)	Macrophage M1_QUANTISEQ	0.154222	0.010432	0.0401231	CA4
READ (n=166)	Macrophage M0_CIBERSORT	-0.475101	2.23e-06	2.67e-05	CA4
READ (n=166)	Macrophage M0_CIBERSORT-ABS	-0.306717	0.00327878	0.0161566	CA4
READ (n=166)	Macrophage M1_QUANTISEQ	0.252636	0.0162914	0.0581835	CA4
COAD (n=458)	T cell CD4+ (non-regulatory)_QUANTISEQ	0.177347	0.00316745	0.0170555	CA4
COAD (n=458)	T cell CD4+ memory resting_CIBERSORT	0.168986	0.00495745	0.0238757	CA4
COAD (n=458)	T cell CD4+ memory resting_CIBERSORT-ABS	0.185666	0.00198928	0.0119233	CA4
COAD (n=458)	T cell CD4+ Th1_XCELL	-0.185518	0.00200614	0.0119233	CA4
COAD (n=458)	T cell CD4+_EPIC	0.161088	0.00743578	0.0341937	CA4
READ (n=166)	T cell CD4+ (non-regulatory)_QUANTISEQ	0.305495	0.00341144	0.017949	CA4
READ (n=166)	T cell CD4+ memory resting_CIBERSORT	0.295886	0.00463333	0.0229842	CA4
READ (n=166)	T cell CD4+ memory resting_CIBERSORT-ABS	0.317693	0.00227906	0.0132945	CA4
COAD (n=458)	T cell CD8+ effector memory_XCELL	-0.160931	0.00749453	0.046639	CA4
COAD (n=458)	T cell CD8+_EPIC	0.14961	0.0130028	0.0702856	CA4
COAD (n=458)	B cell memory_XCELL	0.12599	0.0367871	0.143903	CLCA4
COAD (n=458)	B cell plasma_CIBERSORT-ABS	0.128171	0.0336226	0.135393	CLCA4
COAD (n=458)	B cell plasma_XCELL	0.173229	0.00395911	0.0339353	CLCA4
COAD (n=458)	B cell_EPIC	0.199371	0.000885548	0.0110693	CLCA4
COAD (n=458)	B cell_MCPCOUNTER	0.203052	0.000705954	0.00901218	CLCA4
COAD (n=458)	B cell_XCELL	0.12472	0.0387431	0.148063	CLCA4
COAD (n=458)	Class-switched memory B cell_XCELL	0.258416	1.43e-05	0.000305651	CLCA4
READ (n=166)	B cell memory_XCELL	0.277218	0.0081638	0.0531431	CLCA4
READ (n=166)	B cell naive_CIBERSORT	0.229325	0.0296883	0.127235	CLCA4
READ (n=166)	B cell naive_XCELL	0.307084	0.00323983	0.0300873	CLCA4
READ (n=166)	B cell plasma_CIBERSORT	0.322781	0.00191658	0.0195993	CLCA4
READ (n=166)	B cell plasma_CIBERSORT-ABS	0.322619	0.00192727	0.0195993	CLCA4
READ (n=166)	B cell plasma_XCELL	0.31429	0.00255475	0.0247234	CLCA4
READ (n=166)	B cell_EPIC	0.26215	0.0125592	0.0738776	CLCA4
READ (n=166)	B cell_MCPCOUNTER	0.278252	0.0079194	0.0531431	CLCA4
READ (n=166)	B cell_TIMER	0.279286	0.00768118	0.0531431	CLCA4
READ (n=166)	Class-switched memory B cell_XCELL	0.272872	0.00926584	0.0585211	CLCA4
COAD (n=458)	Myeloid dendritic cell activated_CIBERSORT	0.242232	4.92e-05	0.000699696	CLCA4
COAD (n=458)	Myeloid dendritic cell activated_CIBERSORT-ABS	0.246381	3.61e-05	0.000574975	CLCA4
COAD (n=458)	Myeloid dendritic cell_XCELL	0.140172	0.0200509	0.102311	CLCA4
READ (n=166)	Myeloid dendritic cell activated_CIBERSORT	0.32893	0.0015484	0.0146729	CLCA4
READ (n=166)	Myeloid dendritic cell activated_CIBERSORT-ABS	0.338454	0.00110302	0.0118649	CLCA4
COAD (n=458)	Macrophage M0_CIBERSORT	-0.20069	0.000816858	0.00896422	CLCA4
COAD (n=458)	Macrophage M1_QUANTISEQ	0.312932	1.16e-07	4.98e-06	CLCA4
COAD (n=458)	Macrophage_TIMER	-0.133666	0.0266602	0.122108	CLCA4
READ (n=166)	Macrophage M0_CIBERSORT	-0.492043	8.42e-07	2.53e-05	CLCA4
READ (n=166)	Macrophage M0_CIBERSORT-ABS	-0.369925	0.000332528	0.0044337	CLCA4
READ (n=166)	Macrophage M1_QUANTISEQ	0.250737	0.0171415	0.0934993	CLCA4
COAD (n=458)	Neutrophil_CIBERSORT	0.120893	0.0451767	0.142069	CLCA4
COAD (n=458)	Neutrophil_CIBERSORT-ABS	0.122908	0.0416867	0.136481	CLCA4
COAD (n=458)	Neutrophil_MCPCOUNTER	0.390262	1.94e-11	3.83e-09	CLCA4
COAD (n=458)	Neutrophil_QUANTISEQ	0.276502	3.23e-06	7.02e-05	CLCA4
COAD (n=458)	Neutrophil_TIMER	0.168141	0.00518143	0.0334157	CLCA4
COAD (n=458)	Neutrophil_XCELL	0.376782	1.05e-10	8.38e-09	CLCA4
READ (n=166)	Neutrophil_MCPCOUNTER	0.389122	0.000150361	0.00145538	CLCA4
READ (n=166)	Neutrophil_QUANTISEQ	0.212855	0.0439844	0.140164	CLCA4
READ (n=166)	Neutrophil_XCELL	0.502468	4.5e-07	2.15e-05	CLCA4
COAD (n=458)	T cell CD4+ (non-regulatory)_QUANTISEQ	0.242113	4.97e-05	0.00100916	CLCA4
COAD (n=458)	T cell CD4+ memory resting_CIBERSORT	0.180687	0.00263405	0.0313104	CLCA4
COAD (n=458)	T cell CD4+ memory resting_CIBERSORT-ABS	0.205763	0.000595918	0.00853247	CLCA4
COAD (n=458)	T cell CD4+_EPIC	0.302054	3.29e-07	1.69e-05	CLCA4
READ (n=166)	T cell CD4+ (non-regulatory)_QUANTISEQ	0.391412	0.000136333	0.00232135	CLCA4
READ (n=166)	T cell CD4+ central memory_XCELL	-0.220405	0.036846	0.179034	CLCA4
READ (n=166)	T cell CD4+ memory resting_CIBERSORT	0.283722	0.00672982	0.0572944	CLCA4
READ (n=166)	T cell CD4+ memory resting_CIBERSORT-ABS	0.222425	0.0351101	0.174168	CLCA4
READ (n=166)	T cell CD4+ memory_XCELL	0.274139	0.00893191	0.0660713	CLCA4
COAD (n=458)	T cell CD8+_TIMER	0.130723	0.0302176	0.167926	CLCA4
COAD (n=458)	T cell CD8+_XCELL	-0.142778	0.0178331	0.117615	CLCA4
READ (n=166)	T cell CD8+_QUANTISEQ	-0.229581	0.0295019	0.167926	CLCA4
COAD (n=458)	B cell memory_XCELL	-0.142795	0.0178195	0.0890973	CLDN1
COAD (n=458)	B cell naive_XCELL	-0.161119	0.00742395	0.0500491	CLDN1
COAD (n=458)	B cell plasma_XCELL	-0.184854	0.00208346	0.0176067	CLDN1
COAD (n=458)	B cell_XCELL	-0.173365	0.00393035	0.0298508	CLDN1
COAD (n=458)	Class-switched memory B cell_XCELL	-0.245948	3.73e-05	0.000621851	CLDN1
READ (n=166)	B cell_EPIC	-0.222096	0.0353883	0.150589	CLDN1
READ (n=166)	B cell_XCELL	-0.210785	0.046131	0.182639	CLDN1
READ (n=166)	Class-switched memory B cell_XCELL	-0.210364	0.0465773	0.182656	CLDN1
COAD (n=458)	Plasmacytoid dendritic cell_XCELL	0.119491	0.0477483	0.118774	CLDN1
READ (n=166)	Plasmacytoid dendritic cell_XCELL	-0.215928	0.0409517	0.108222	CLDN1
COAD (n=458)	Macrophage M0_CIBERSORT	0.135445	0.0246891	0.0736987	CLDN1
COAD (n=458)	Macrophage M0_CIBERSORT-ABS	0.133229	0.0271648	0.0798966	CLDN1
COAD (n=458)	Macrophage_TIMER	0.152083	0.0115623	0.0401004	CLDN1
READ (n=166)	Macrophage_TIMER	0.210085	0.0468762	0.123358	CLDN1
COAD (n=458)	Neutrophil_CIBERSORT	0.123201	0.0411983	0.104749	CLDN1
COAD (n=458)	Neutrophil_CIBERSORT-ABS	0.128281	0.0334699	0.09523	CLDN1
READ (n=166)	Neutrophil_TIMER	0.221628	0.0357872	0.0982641	CLDN1
READ (n=166)	Neutrophil_XCELL	-0.22036	0.0368857	0.0982641	CLDN1
COAD (n=458)	T cell CD4+ (non-regulatory)_QUANTISEQ	-0.150051	0.0127346	0.0603218	CLDN1
COAD (n=458)	T cell CD4+ effector memory_XCELL	-0.282565	1.92e-06	3.45e-05	CLDN1
COAD (n=458)	T cell CD4+ memory activated_CIBERSORT	0.133828	0.0264752	0.10106	CLDN1
COAD (n=458)	T cell CD4+ memory activated_CIBERSORT-ABS	0.123865	0.0401088	0.139605	CLDN1
COAD (n=458)	T cell CD4+ Th1_XCELL	-0.131656	0.0290476	0.107647	CLDN1
COAD (n=458)	T cell CD4+ Th2_XCELL	-0.186463	0.00190062	0.0119739	CLDN1
COAD (n=458)	T cell CD4+_EPIC	-0.172953	0.00401807	0.0241084	CLDN1
READ (n=166)	T cell CD4+ effector memory_XCELL	-0.207747	0.0494366	0.161135	CLDN1
READ (n=166)	T cell CD4+ memory activated_CIBERSORT	0.211478	0.0454032	0.154076	CLDN1
READ (n=166)	T cell CD4+ memory activated_CIBERSORT-ABS	0.22458	0.033334	0.11798	CLDN1
READ (n=166)	T cell CD4+ naive_XCELL	-0.260987	0.0129715	0.0609856	CLDN1
READ (n=166)	T cell CD4+ Th1_XCELL	-0.23751	0.0241913	0.0964589	CLDN1
COAD (n=458)	T cell CD8+_CIBERSORT	-0.134123	0.0261413	0.0893718	CLDN1
READ (n=166)	T cell CD8+_TIMER	0.217667	0.039314	0.128354	CLDN1
COAD (n=458)	B cell memory_CIBERSORT	0.132228	0.0283503	0.258467	GUCA2A
COAD (n=458)	B cell memory_CIBERSORT-ABS	0.14156	0.0188411	0.190035	GUCA2A
COAD (n=458)	B cell plasma_CIBERSORT	0.173262	0.00395192	0.0642187	GUCA2A
COAD (n=458)	B cell plasma_CIBERSORT-ABS	0.186096	0.00194097	0.0391541	GUCA2A
COAD (n=458)	B cell_EPIC	0.169738	0.00476542	0.0733624	GUCA2A
COAD (n=458)	B cell_MCPCOUNTER	0.128091	0.0337347	0.282936	GUCA2A
READ (n=166)	B cell plasma_CIBERSORT	0.26145	0.012806	0.145314	GUCA2A
READ (n=166)	B cell plasma_CIBERSORT-ABS	0.23741	0.0242526	0.228835	GUCA2A
READ (n=166)	B cell plasma_XCELL	0.215725	0.0411468	0.308601	GUCA2A
COAD (n=458)	Myeloid dendritic cell activated_CIBERSORT	0.134552	0.025662	0.217569	GUCA2A
COAD (n=458)	Myeloid dendritic cell activated_CIBERSORT-ABS	0.136903	0.0231687	0.20852	GUCA2A
COAD (n=458)	Myeloid dendritic cell resting_CIBERSORT	0.155703	0.00970753	0.118311	GUCA2A
COAD (n=458)	Myeloid dendritic cell resting_CIBERSORT-ABS	0.140528	0.0197344	0.192375	GUCA2A
READ (n=166)	Myeloid dendritic cell activated_CIBERSORT	0.237724	0.02406	0.20852	GUCA2A
READ (n=166)	Myeloid dendritic cell activated_CIBERSORT-ABS	0.247525	0.0186661	0.186661	GUCA2A
COAD (n=458)	Macrophage M1_CIBERSORT	-0.194634	0.00117858	0.0344734	GUCA2A
COAD (n=458)	Macrophage M1_CIBERSORT-ABS	-0.125172	0.0380377	0.322494	GUCA2A
COAD (n=458)	Macrophage M2_TIDE	0.161537	0.00108957	0.0344734	GUCA2A
READ (n=166)	Macrophage M0_CIBERSORT	-0.228543	0.0302651	0.285524	GUCA2A
READ (n=166)	Macrophage M0_CIBERSORT-ABS	-0.222053	0.0354249	0.309307	GUCA2A
COAD (n=458)	Neutrophil_MCPCOUNTER	0.316015	8.58e-08	6.66e-06	GUCA2A
COAD (n=458)	Neutrophil_QUANTISEQ	0.243656	4.43e-05	0.00147421	GUCA2A
COAD (n=458)	Neutrophil_XCELL	0.26654	7.42e-06	0.000288149	GUCA2A
READ (n=166)	Neutrophil_MCPCOUNTER	0.474172	2.35e-06	0.000136696	GUCA2A
READ (n=166)	Neutrophil_QUANTISEQ	0.23768	0.0240868	0.196109	GUCA2A
READ (n=166)	Neutrophil_XCELL	0.369748	0.000334893	0.00858513	GUCA2A
COAD (n=458)	T cell CD4+ memory resting_CIBERSORT	0.216041	0.000307336	0.00705553	GUCA2A
COAD (n=458)	T cell CD4+ memory resting_CIBERSORT-ABS	0.174972	0.00360437	0.059813	GUCA2A
COAD (n=458)	T cell CD4+ Th1_XCELL	-0.241161	5.33e-05	0.00155764	GUCA2A
COAD (n=458)	T cell CD4+ Th2_XCELL	-0.176726	0.00327681	0.0558878	GUCA2A
COAD (n=458)	T cell CD4+_TIMER	0.137052	0.0230183	0.183865	GUCA2A
COAD (n=458)	T cell CD8+ central memory_XCELL	-0.178392	0.00299098	0.0530219	GUCA2A
COAD (n=458)	T cell CD8+ effector memory_XCELL	-0.180014	0.00273444	0.0507824	GUCA2A
COAD (n=458)	T cell CD8+_CIBERSORT	-0.145551	0.0157108	0.152172	GUCA2A
COAD (n=458)	T cell CD8+_XCELL	-0.2055	0.000605865	0.0138993	GUCA2A
COAD (n=458)	B cell naive_CIBERSORT-ABS	0.165224	0.00602621	0.0881333	GUCA2B
COAD (n=458)	B cell plasma_CIBERSORT-ABS	0.187046	0.00183808	0.0463265	GUCA2B
COAD (n=458)	B cell_EPIC	0.209519	0.000469535	0.0171674	GUCA2B
COAD (n=458)	B cell_MCPCOUNTER	0.24148	5.2e-05	0.00338233	GUCA2B
READ (n=166)	B cell memory_XCELL	0.23705	0.0244751	0.196674	GUCA2B
READ (n=166)	B cell naive_XCELL	0.265741	0.0113577	0.127774	GUCA2B
READ (n=166)	B cell plasma_CIBERSORT	0.389243	0.000149592	0.00783363	GUCA2B
READ (n=166)	B cell plasma_CIBERSORT-ABS	0.385208	0.000177481	0.00784959	GUCA2B
READ (n=166)	B cell plasma_XCELL	0.306561	0.00329539	0.0616526	GUCA2B
READ (n=166)	B cell_TIMER	0.271307	0.00969347	0.115728	GUCA2B
READ (n=166)	Class-switched memory B cell_XCELL	0.289495	0.0056484	0.0869556	GUCA2B
COAD (n=458)	Myeloid dendritic cell activated_CIBERSORT	0.214306	0.00034446	0.0146785	GUCA2B
COAD (n=458)	Myeloid dendritic cell activated_CIBERSORT-ABS	0.223007	0.000192724	0.012527	GUCA2B
COAD (n=458)	Myeloid dendritic cell activated_XCELL	0.132517	0.0280036	0.206064	GUCA2B
COAD (n=458)	Myeloid dendritic cell_MCPCOUNTER	0.122506	0.0423631	0.254178	GUCA2B
COAD (n=458)	Myeloid dendritic cell_TIMER	0.179674	0.00278647	0.0452801	GUCA2B
COAD (n=458)	Myeloid dendritic cell_XCELL	0.156499	0.00933734	0.091039	GUCA2B
READ (n=166)	Myeloid dendritic cell activated_CIBERSORT	0.257175	0.0144059	0.122137	GUCA2B
READ (n=166)	Myeloid dendritic cell activated_CIBERSORT-ABS	0.268308	0.0105615	0.0957902	GUCA2B
READ (n=166)	Plasmacytoid dendritic cell_XCELL	0.208879	0.0481827	0.272337	GUCA2B
COAD (n=458)	Macrophage M0_CIBERSORT	-0.153006	0.0110621	0.109683	GUCA2B
COAD (n=458)	Macrophage M1_QUANTISEQ	0.210798	0.000432538	0.0113354	GUCA2B
COAD (n=458)	Macrophage M2_CIBERSORT-ABS	0.154309	0.0103882	0.106616	GUCA2B
READ (n=166)	Macrophage M0_CIBERSORT	-0.337279	0.00115085	0.0221238	GUCA2B
READ (n=166)	Macrophage M0_CIBERSORT-ABS	-0.303922	0.00358928	0.0477211	GUCA2B
COAD (n=458)	Neutrophil_MCPCOUNTER	0.460701	7.44e-16	1.73e-13	GUCA2B
COAD (n=458)	Neutrophil_QUANTISEQ	0.283824	1.72e-06	0.000133464	GUCA2B
COAD (n=458)	Neutrophil_TIMER	0.199573	0.000874695	0.0156772	GUCA2B
COAD (n=458)	Neutrophil_XCELL	0.378397	8.62e-11	1e-08	GUCA2B
READ (n=166)	Neutrophil_MCPCOUNTER	0.422008	3.43e-05	0.001142	GUCA2B
READ (n=166)	Neutrophil_QUANTISEQ	0.267045	0.0109471	0.0890624	GUCA2B
READ (n=166)	Neutrophil_XCELL	0.455867	6.33e-06	0.000285186	GUCA2B
COAD (n=458)	T cell CD4+ (non-regulatory)_QUANTISEQ	0.209304	0.000476045	0.011242	GUCA2B
COAD (n=458)	T cell CD4+ central memory_XCELL	-0.133153	0.0272526	0.196356	GUCA2B
COAD (n=458)	T cell CD4+ memory activated_CIBERSORT	-0.137595	0.0224757	0.174684	GUCA2B
COAD (n=458)	T cell CD4+ memory activated_CIBERSORT-ABS	-0.120873	0.0452134	0.269525	GUCA2B
COAD (n=458)	T cell CD4+ memory resting_CIBERSORT	0.164205	0.00634917	0.0683928	GUCA2B
COAD (n=458)	T cell CD4+ memory resting_CIBERSORT-ABS	0.255067	1.86e-05	0.00114749	GUCA2B
COAD (n=458)	T cell CD4+ Th1_XCELL	-0.229518	0.000122949	0.00428482	GUCA2B
COAD (n=458)	T cell CD4+_EPIC	0.253162	2.15e-05	0.00119644	GUCA2B
READ (n=166)	T cell CD4+ (non-regulatory)_QUANTISEQ	0.246275	0.0192903	0.16225	GUCA2B
READ (n=166)	T cell CD4+ central memory_XCELL	-0.208676	0.0484062	0.272336	GUCA2B
READ (n=166)	T cell CD4+ memory resting_CIBERSORT	0.29535	0.00471172	0.05786	GUCA2B
COAD (n=458)	T cell CD8+ effector memory_XCELL	-0.124555	0.039004	0.205562	GUCA2B
COAD (n=458)	T cell CD8+ naive_XCELL	-0.132467	0.0280637	0.160953	GUCA2B
COAD (n=458)	T cell CD8+_XCELL	-0.154917	0.0100864	0.0894019	GUCA2B
COAD (n=458)	B cell plasma_CIBERSORT	-0.278898	2.63e-06	4.94e-05	CXCL8
COAD (n=458)	B cell_TIMER	-0.30896	1.71e-07	4.45e-06	CXCL8
READ (n=166)	B cell naive_XCELL	-0.282821	0.00691409	0.0305232	CXCL8
COAD (n=458)	Myeloid dendritic cell activated_XCELL	0.358384	9.32e-10	1.48e-08	CXCL8
COAD (n=458)	Myeloid dendritic cell resting_CIBERSORT	-0.129597	0.0316814	0.0829552	CXCL8
COAD (n=458)	Myeloid dendritic cell_MCPCOUNTER	0.286158	1.4e-06	1.09e-05	CXCL8
COAD (n=458)	Myeloid dendritic cell_TIMER	0.454645	1.96e-15	6.34e-14	CXCL8
COAD (n=458)	Myeloid dendritic cell_XCELL	0.438439	2.4e-14	6.82e-13	CXCL8
READ (n=166)	Myeloid dendritic cell activated_XCELL	0.252656	0.0162827	0.0502366	CXCL8
READ (n=166)	Myeloid dendritic cell_MCPCOUNTER	0.287426	0.00601675	0.0204464	CXCL8
READ (n=166)	Myeloid dendritic cell_TIMER	0.526798	9.63e-08	1.04e-06	CXCL8
READ (n=166)	Myeloid dendritic cell_XCELL	0.300151	0.00404962	0.0143906	CXCL8
COAD (n=458)	Macrophage M0_CIBERSORT	0.138617	0.0214859	0.0447622	CXCL8
COAD (n=458)	Macrophage M0_CIBERSORT-ABS	0.377999	9.06e-11	1.03e-09	CXCL8
COAD (n=458)	Macrophage M1_CIBERSORT	0.22803	0.0001364	0.000467657	CXCL8
COAD (n=458)	Macrophage M1_CIBERSORT-ABS	0.355187	1.34e-09	1.28e-08	CXCL8
COAD (n=458)	Macrophage M1_QUANTISEQ	0.49561	1.88e-18	4.7e-17	CXCL8
COAD (n=458)	Macrophage M1_XCELL	0.388221	2.52e-11	3.29e-10	CXCL8
COAD (n=458)	Macrophage M2_CIBERSORT-ABS	0.350953	2.17e-09	2e-08	CXCL8
COAD (n=458)	Macrophage M2_TIDE	-0.528404	1.41e-30	1.21e-28	CXCL8
COAD (n=458)	Macrophage_EPIC	0.439564	2.02e-14	3.2e-13	CXCL8
COAD (n=458)	Macrophage_XCELL	0.348909	2.72e-09	2.44e-08	CXCL8
COAD (n=458)	Macrophage/Monocyte_MCPCOUNTER	0.404309	3.08e-12	4.29e-11	CXCL8
READ (n=166)	Macrophage M0_CIBERSORT-ABS	0.275941	0.00847507	0.0199413	CXCL8
READ (n=166)	Macrophage M1_CIBERSORT-ABS	0.257909	0.0141196	0.0311446	CXCL8
READ (n=166)	Macrophage M1_QUANTISEQ	0.588718	1.04e-09	1.01e-08	CXCL8
READ (n=166)	Macrophage M1_XCELL	0.30712	0.00323599	0.00851577	CXCL8
READ (n=166)	Macrophage M2_CIBERSORT	0.225248	0.0327989	0.063894	CXCL8
READ (n=166)	Macrophage M2_CIBERSORT-ABS	0.44464	1.13e-05	4.78e-05	CXCL8
READ (n=166)	Macrophage M2_TIDE	-0.424612	1.89e-07	1.12e-06	CXCL8
READ (n=166)	Macrophage_EPIC	0.432203	2.1e-05	8.35e-05	CXCL8
READ (n=166)	Macrophage_XCELL	0.321953	0.00197177	0.00542689	CXCL8
READ (n=166)	Macrophage/Monocyte_MCPCOUNTER	0.503384	4.26e-07	2.34e-06	CXCL8
COAD (n=458)	Neutrophil_CIBERSORT	0.609594	2.26e-29	6.01e-28	CXCL8
COAD (n=458)	Neutrophil_CIBERSORT-ABS	0.615058	5.2e-30	1.55e-28	CXCL8
COAD (n=458)	Neutrophil_MCPCOUNTER	0.311634	1.32e-07	4.26e-07	CXCL8
COAD (n=458)	Neutrophil_QUANTISEQ	0.180518	0.0026589	0.00488828	CXCL8
COAD (n=458)	Neutrophil_TIMER	0.606245	5.49e-29	1.31e-27	CXCL8
COAD (n=458)	Neutrophil_XCELL	0.430646	7.63e-14	5.53e-13	CXCL8
READ (n=166)	Neutrophil_CIBERSORT	0.562167	8.13e-09	3.19e-08	CXCL8
READ (n=166)	Neutrophil_CIBERSORT-ABS	0.562332	8.03e-09	3.19e-08	CXCL8
READ (n=166)	Neutrophil_MCPCOUNTER	0.335682	0.00121881	0.00248971	CXCL8
READ (n=166)	Neutrophil_QUANTISEQ	0.222731	0.0348536	0.0481504	CXCL8
READ (n=166)	Neutrophil_TIMER	0.69791	2.1e-14	1.67e-13	CXCL8
COAD (n=458)	T cell CD4+ central memory_XCELL	-0.205041	0.000623547	0.00367135	CXCL8
COAD (n=458)	T cell CD4+ memory activated_CIBERSORT	0.164685	0.00619523	0.0253441	CXCL8
COAD (n=458)	T cell CD4+ memory activated_CIBERSORT-ABS	0.202907	0.000712332	0.00411715	CXCL8
COAD (n=458)	T cell CD4+ memory resting_CIBERSORT-ABS	0.249203	2.92e-05	0.000275876	CXCL8
COAD (n=458)	T cell CD4+ Th2_XCELL	0.199236	0.000892878	0.00484925	CXCL8
COAD (n=458)	T cell CD4+_TIMER	-0.124435	0.0391947	0.108566	CXCL8
READ (n=166)	T cell CD4+ memory activated_CIBERSORT	0.319472	0.00214582	0.0106446	CXCL8
READ (n=166)	T cell CD4+ memory activated_CIBERSORT-ABS	0.327175	0.0016463	0.00836424	CXCL8
READ (n=166)	T cell CD4+ memory resting_CIBERSORT-ABS	0.273553	0.00908501	0.0346882	CXCL8
READ (n=166)	T cell CD4+ memory_XCELL	0.274198	0.00891656	0.0344628	CXCL8
READ (n=166)	T cell CD4+ Th2_XCELL	0.284594	0.00655559	0.0266453	CXCL8
READ (n=166)	T cell CD4+_EPIC	0.265999	0.0112756	0.0405921	CXCL8
COAD (n=458)	T cell CD8+ central memory_XCELL	0.141426	0.0189551	0.0574397	CXCL8
COAD (n=458)	T cell CD8+ naive_XCELL	-0.186389	0.00190869	0.00919849	CXCL8
COAD (n=458)	T cell CD8+_CIBERSORT	-0.159413	0.00808523	0.0306437	CXCL8
COAD (n=458)	T cell CD8+_EPIC	-0.224009	0.000179988	0.00126307	CXCL8
COAD (n=458)	T cell CD8+_QUANTISEQ	0.144958	0.0161451	0.0516206	CXCL8
COAD (n=458)	T cell CD8+_TIMER	0.295775	5.89e-07	1.18e-05	CXCL8
READ (n=166)	T cell CD8+_TIMER	0.477138	1.99e-06	3.31e-05	CXCL8
COAD (n=458)	B cell memory_XCELL	-0.128525	0.0331321	0.11044	CEMIP
COAD (n=458)	B cell plasma_XCELL	-0.133494	0.0268578	0.095353	CEMIP
READ (n=166)	B cell plasma_XCELL	-0.308765	0.00306675	0.0162836	CEMIP
READ (n=166)	B cell_EPIC	-0.305813	0.00337644	0.0173151	CEMIP
READ (n=166)	B cell_MCPCOUNTER	-0.219269	0.0378536	0.120809	CEMIP
READ (n=166)	B cell_QUANTISEQ	-0.227521	0.0310329	0.106399	CEMIP
READ (n=166)	Myeloid dendritic cell activated_CIBERSORT	0.231859	0.0278834	0.103716	CEMIP
READ (n=166)	Myeloid dendritic cell activated_CIBERSORT-ABS	0.230529	0.0288191	0.103743	CEMIP
READ (n=166)	Myeloid dendritic cell_TIMER	0.208938	0.0481178	0.148457	CEMIP
READ (n=166)	Macrophage M2_XCELL	-0.252335	0.0164238	0.0421122	CEMIP
COAD (n=458)	Neutrophil_CIBERSORT	0.145899	0.0154604	0.0393088	CEMIP
COAD (n=458)	Neutrophil_CIBERSORT-ABS	0.144204	0.0167118	0.0404191	CEMIP
COAD (n=458)	Neutrophil_MCPCOUNTER	0.134061	0.0262116	0.0614174	CEMIP
COAD (n=458)	Neutrophil_QUANTISEQ	0.281662	2.07e-06	1.55e-05	CEMIP
READ (n=166)	Neutrophil_TIMER	0.216745	0.0401756	0.0842277	CEMIP
COAD (n=458)	T cell CD4+ central memory_XCELL	0.119341	0.048029	0.174903	CEMIP
COAD (n=458)	T cell CD4+ Th1_XCELL	-0.191489	0.00141975	0.0101641	CEMIP
COAD (n=458)	T cell CD4+ Th2_XCELL	-0.136993	0.0230779	0.0950265	CEMIP
READ (n=166)	T cell CD4+ effector memory_XCELL	-0.211917	0.0449465	0.166566	CEMIP
READ (n=166)	T cell CD4+ naive_XCELL	-0.247349	0.0187528	0.0787616	CEMIP
COAD (n=458)	T cell CD8+ central memory_XCELL	-0.11976	0.0472455	0.122715	CEMIP
COAD (n=458)	T cell CD8+ naive_XCELL	-0.141496	0.0188956	0.0576965	CEMIP
COAD (n=458)	T cell CD8+_CIBERSORT	-0.135758	0.0243555	0.072703	CEMIP
COAD (n=458)	T cell CD8+_QUANTISEQ	-0.135424	0.0247121	0.073221	CEMIP
READ (n=166)	T cell CD8+ central memory_XCELL	-0.233716	0.0266206	0.0777244	CEMIP
COAD (n=458)	B cell naive_CIBERSORT	-0.175883	0.00343072	0.0197926	MMP7
COAD (n=458)	Plasmacytoid dendritic cell_XCELL	-0.193955	0.0012272	0.00651236	MMP7
READ (n=166)	Plasmacytoid dendritic cell_XCELL	-0.228618	0.0302095	0.0870957	MMP7
COAD (n=458)	Macrophage M1_QUANTISEQ	0.15277	0.0111881	0.0291865	MMP7
COAD (n=458)	Macrophage M1_XCELL	0.142811	0.0178062	0.0436901	MMP7
COAD (n=458)	Macrophage_XCELL	0.156853	0.0091764	0.0249133	MMP7
COAD (n=458)	Macrophage/Monocyte_MCPCOUNTER	0.13399	0.026292	0.0604413	MMP7
READ (n=166)	Macrophage M2_TIDE	-0.172892	0.0418196	0.0925895	MMP7
COAD (n=458)	Neutrophil_QUANTISEQ	-0.150926	0.0122179	0.0494929	MMP7
READ (n=166)	Neutrophil_XCELL	-0.246586	0.0191333	0.0682516	MMP7
COAD (n=458)	T cell CD4+_EPIC	-0.121869	0.0434567	0.140399	MMP7
READ (n=166)	T cell CD4+ naive_CIBERSORT	-0.232334	0.0275558	0.0992007	MMP7
READ (n=166)	T cell CD4+ naive_CIBERSORT-ABS	-0.232334	0.0275558	0.0992007	MMP7
READ (n=166)	T cell CD4+_EPIC	-0.303664	0.00361915	0.02151	MMP7
COAD (n=458)	T cell CD8+_EPIC	-0.134521	0.0256969	0.103826	MMP7
COAD (n=458)	B cell plasma_CIBERSORT	0.159243	0.00815408	0.0989452	ZG16
COAD (n=458)	B cell plasma_CIBERSORT-ABS	0.169085	0.00493184	0.0704549	ZG16
COAD (n=458)	B cell_EPIC	0.193309	0.00127522	0.0289751	ZG16
COAD (n=458)	B cell_MCPCOUNTER	0.19968	0.000868993	0.0234743	ZG16
COAD (n=458)	Class-switched memory B cell_XCELL	0.141612	0.0187977	0.144598	ZG16
READ (n=166)	B cell memory_XCELL	0.26414	0.0118806	0.118413	ZG16
READ (n=166)	B cell plasma_CIBERSORT	0.359362	0.000504198	0.0177952	ZG16
READ (n=166)	B cell plasma_CIBERSORT-ABS	0.36463	0.000410407	0.0164163	ZG16
READ (n=166)	B cell plasma_XCELL	0.324	0.00183786	0.0380246	ZG16
READ (n=166)	B cell_EPIC	0.220988	0.0363378	0.209848	ZG16
READ (n=166)	B cell_MCPCOUNTER	0.283862	0.00670161	0.0865864	ZG16
READ (n=166)	B cell_TIMER	0.278216	0.00792776	0.0989452	ZG16
READ (n=166)	Class-switched memory B cell_XCELL	0.2223	0.0352155	0.209848	ZG16
COAD (n=458)	Myeloid dendritic cell resting_CIBERSORT	0.1923	0.00135359	0.0419789	ZG16
COAD (n=458)	Myeloid dendritic cell resting_CIBERSORT-ABS	0.197188	0.00101103	0.040239	ZG16
READ (n=166)	Myeloid dendritic cell activated_CIBERSORT	0.23276	0.0272645	0.24662	ZG16
READ (n=166)	Myeloid dendritic cell activated_CIBERSORT-ABS	0.24434	0.0202916	0.196977	ZG16
COAD (n=458)	Macrophage M0_CIBERSORT	-0.190212	0.00153002	0.0367204	ZG16
COAD (n=458)	Macrophage M1_QUANTISEQ	0.132937	0.0275054	0.206291	ZG16
COAD (n=458)	Macrophage M2_TIDE	0.121999	0.0139007	0.148422	ZG16
COAD (n=458)	Macrophage M2_XCELL	-0.128586	0.0330473	0.236052	ZG16
COAD (n=458)	Macrophage_TIMER	-0.15772	0.0087929	0.117239	ZG16
READ (n=166)	Macrophage M0_CIBERSORT	-0.392773	0.000128577	0.00406033	ZG16
READ (n=166)	Macrophage M0_CIBERSORT-ABS	-0.30641	0.00331169	0.0640972	ZG16
READ (n=166)	Macrophage M1_QUANTISEQ	0.215441	0.0414204	0.278433	ZG16
READ (n=166)	Macrophage M2_QUANTISEQ	-0.209874	0.0471024	0.303887	ZG16
COAD (n=458)	Neutrophil_MCPCOUNTER	0.211227	0.000420742	0.00914158	ZG16
COAD (n=458)	Neutrophil_QUANTISEQ	0.177311	0.00317374	0.0421402	ZG16
COAD (n=458)	Neutrophil_XCELL	0.247483	3.32e-05	0.00105426	ZG16
READ (n=166)	Neutrophil_MCPCOUNTER	0.423515	3.19e-05	0.00105426	ZG16
READ (n=166)	Neutrophil_QUANTISEQ	0.260303	0.0132194	0.11521	ZG16
READ (n=166)	Neutrophil_XCELL	0.538785	4.3e-08	3.43e-06	ZG16
COAD (n=458)	T cell CD4+ (non-regulatory)_QUANTISEQ	0.14078	0.0195131	0.183482	ZG16
COAD (n=458)	T cell CD4+ (non-regulatory)_XCELL	-0.124547	0.0390168	0.261495	ZG16
COAD (n=458)	T cell CD4+ central memory_XCELL	-0.12964	0.0316247	0.249045	ZG16
COAD (n=458)	T cell CD4+ effector memory_XCELL	0.132382	0.0281647	0.230439	ZG16
COAD (n=458)	T cell CD4+ memory resting_CIBERSORT	0.315816	8.75e-08	2.1e-05	ZG16
COAD (n=458)	T cell CD4+ memory resting_CIBERSORT-ABS	0.271978	4.73e-06	0.000426019	ZG16
COAD (n=458)	T cell CD4+ Th1_XCELL	-0.126907	0.0354272	0.253684	ZG16
COAD (n=458)	T cell CD4+_EPIC	0.173086	0.00398943	0.083778	ZG16
READ (n=166)	T cell CD4+ (non-regulatory)_QUANTISEQ	0.27191	0.00952679	0.113243	ZG16
READ (n=166)	T cell CD4+ central memory_XCELL	-0.213161	0.0436747	0.283661	ZG16
READ (n=166)	T cell CD4+ memory resting_CIBERSORT	0.298294	0.00429517	0.0869814	ZG16
READ (n=166)	T cell CD4+ memory resting_CIBERSORT-ABS	0.254766	0.0153818	0.161509	ZG16
COAD (n=458)	T cell CD8+_EPIC	0.132794	0.0276743	0.293261	ZG16
COAD (n=458)	T cell CD8+_XCELL	-0.164725	0.0061824	0.11776	ZG16
READ (n=166)	T cell CD8+_XCELL	-0.213343	0.0434905	0.370132	ZG16
